# Supplementary material for: The Identification and Validation of Hub Genes Associated with Acute Myocardial Infarction Using Weighted Gene Co-Expression Network Analysis
Source: J Cardiovasc Dev Dis. 2022 Jan 17;9(1):30. doi: 10.3390/jcdd9010030 (PMC8778825; doi:10.3390/jcdd9010030)
Supplement: Supplementary file 1 [file jcdd-09-00030-s001.zip]

Archive with 1 entries (1 files):
- jcdd-1527644-Supplementary information.pdf
